# Supplementary material for: Microbiota and mycobiota in chronic inflammatory demyelinating polyneuropathy: clinical and pathophysiological correlations
Source: Front Mol Neurosci. 2026 Jun 3;19:1802462. doi: 10.3389/fnmol.2026.1802462 (PMC13276713; doi:10.3389/fnmol.2026.1802462)
Supplement: Supplementary file 1 [file Data_Sheet_1.xlsx]

## Sheet: Supplement Table 1
Genotype and haplotype frequencies of IL18 promoter polymorphisms (rs187238, rs1946518, rs1946519) in the CIDP group and the control group.
IL18 Genetic Polymorphism	CIDP group frequency (n=30)	Control group frequency (n=15)
rs187238
GG	15 (50%)	8 (53.3%)
CG	12 (40%)	7 (46.7%)
CC	3 (10%)	0
rs1946518
GG	12 (40%)	7 (46.7%)
GT	12 (40%)	6 (40%)
TT	6 (20%)	2 (13.3%)
rs1946519
GG	13 (43.3%)	7 (46.7%)
TG	11 (36.7%)	6 (40%)
TT	6 (20%)	2 (13.3%)
Haplotype GGG	24 (80%)	13 (86.7%)
Haplotype CTT	15 (50%)	7 (46.7%)

## Sheet: Supplement Table 2 
Statistically significant correlations in Spearman rank correlation test between assessed electrophysiological/laboratory parameters and alpha diversity metrics of faecal microbiota.
Comparison/Taxa	Order	Family	Genus	Species
CIDP vs CG	ASVs: (p,q=0.0224)	ASVs: (p,q=0.0379)	Shannon: (p,q=0.0240); Simpson: (p,q=0.0381)	NS
Age	ASVs: (p=0.0440; R=0.4145)	ASVs: (p=0.0368; R=0.4283); Shannon: (p=0.0235; R=0.4607); Simpson: (p=0.0342; R=0.4337)	ASVs: (p=0.0105; R=0.5124); Shannon: (p=0.0031; R=0.5785); Simpson: (p=0.0122; R=0.5031)	ASVs: (p=0.0056; R=0.5482); Shannon: (p=0.0078; R=0.5297); Simpson: (p=0.0255; R=0.4551); Faith: (p=0.0206; R=0.4604)
INCAT 0-4 vs CG/INCAT 0-4 vs 5-10)	ASVs: (p=0.0123, q=0.0371)	NS	Shannon: (p=0.0125, q=0.0375); Simpson: (p=0.0144, q=0.0433)	Faith: (p=0.0323, q=0.0485)/(p=0.0192, q=0.0485)
CIDP DM- vs CG DM-	NS	NS	Shannon: (p=0.0041, q=0.0246)	NS
Ulnar nerve SNAP amplitude	ASVs: (p=0.0364; R=-0.4704)	Shannon: (p=0.0409; R=-0.4607)	ASVs: (p=0.0240; R=-0.5024); Shannon: (p=0.0140; R=-0.5397); Simpson: (p=0.0042; R=-0.6112)	ASVs: (p=0.0122; R=-0.5489); Shannon: (p=0.0082; R=-0.5736); Simpson: (p=0.0058; R=-0.5939)
Tibial nerve CMAP amplitude	Shannon: (p=0.0494; R=-0.4236)	NS	Shannon: (p=0.0239; R=-0.4796); Simpson: (p=0.0150; R=-0.5113)	Shannon (p=0.0132; R=-0.5198); Simpson: (p=0.0093; R=-0.5413)
Ulnar nerve MCV	NS	NS	NS	Faith: (p=0.0118; R=0.4955)
Ulnar nerve SCV	NS	NS	NS	Simpson: (p=0.0245; R=-0.5010)
Peroneal nerve MCV	NS	NS	NS	Simpson: (p=0.0308; R=-0.4719)
Tibial nerve MCV	Shannon: (p=0.0380; R=-0.4449)	NS	NS	NS
Median nerve DL	NS	NS	NS	Faith: (p=0.0411; R=-0.4289)
Peroneal nerve F-Lat	Shannon: (p=0.04242; R=0.6833)	NS	NS	NS
Tibial nerve F-Lat	Shannon: (p=0.0133; R=0.6034); Simpson: (p=0.0476; R=0.5018)	Shannon (p=0.0251; R=0.5946)	ASVs: (p=0.0499; R=0.4974); Shannon (p=0.0197; R=0.5754)	ASVs: (p=0.0247; R=0.5579); Shannon: (p=0.0272; R=0.5504)
Faecal propionic acid	ASVs: (p=0.0128; R=-0.4907)	ASVs: (p=0.0038; R=-0.5580); Shannon: (p=0.0439; R=-0.4062); Simpson: (p=0.0109; R=-0.5000)	ASVs: (p=0.0059; R=-0.5345)	ASVs: (p=0.0208; R=-0.5005); Faith: (p=0.0017; R=-0.5938)
Faecal acetic acid	ASVs: (p=0.0178; R=-0.4698)	Simpson: (p=0.0114; R=-0.4977)	ASVs: (p=0.0080; R=-0.5180)	ASVs: (p=0.0101; R=-0.5043); Faith: (p=0.0029; R=-0.5700)
Faecal valeric acid	ASVs: (p=0.0250; R=-0.4563)	ASVs: (p=0.0052; R=-0.5516)	ASVs: (p=0.0193; R=-0.4740)	ASVs: (p=0.0168; R=-0.4832); Faith: (p=0.0367; R=-0.4286)
Faecal isovaleric acid	NS	ASVs: (p=0.0310; R=-0.4411)	ASVs: (p=0.0260; R=-0.4535)	ASVs: (p=0.0245; R=-0.4578)
CSF acetic acid	ASVs (p=0.0323; R=-0.4380)	ASVs (p=0.0281; R=-0.4481)	NS	NS
Abbreviations. CIDP: group of CIDP patients, CG: control group, DM+/DM-: groups with/without diabetes, SNAP: sensory nerve action potential, CMAP: compound motor action potential, F-Lat: F-wave latency, SCV: sensory nerve conduction velocity, MCV: motor nerve conduction velocity, DL: distal latency, CSF: cerebrospinal fluid, ASVs: observed amplicon sequence variants, Shannon: Shannon’s diveristy …

## Sheet: Supplement Table 3 
Statistically significant correlations in Mantel test between assessed electrophysiological/laboratory parameters and beta diversity metrics of faecal microbiota.
Comparison/Taxa	Order	Family	Genus	Species
CIDP vs CG	Jaccard: (p,q=0.036)	NS	Bray–Curtis: (p,q=0.017); Jaccard: (p,q=0.015)	Euclidean: (p,q=0.034); Bray–Curtis: (p,q=0.023); Jaccard: (p,q=0.005); UniFrac (weighted): (p,q=0.037)
CIDP DM- vs CIDP type 2 DM+	NS	NS	Euclidean: (p=0.001, q=0.0060); Bray–Curtis: (p=0.002, q=0.0120)	Euclidean: (p=0.006, q=0.0360); Bray–Curtis: (p=0.005, q=0.0240); Jaccard: (p=0.006, q=0.0360); UniFrac (weighted): (p=0.004, q=0.0240)
CIDP DM- vs CG DM-	NS	NS	Bray–Curtis (p=0.005, q=0.0150); Jaccard: (p=0.011 q=0.066)	Bray–Curtis: (p=0.008, q=0.0240);
Age	Jaccard: (p=0.043; R=0.1792)	NS	NS	NS
INCAT 0-4 vs CG	NS	NS	Jaccard: (p=0.003, q=0.009)	Jaccard: (p=0.005, q=0.015)
Cl. CIDP vs CG	Jaccard: (p=0.013, q=0.0390)	NS	NS	Jaccard: (p=0.005, q=0.0150)
Median nerve CMAP amplitude	NS	Bray–Curtis: (p=0.034; R=0.2600)	Euclidean: (p=0.043; R=0.2675); Bray–Curtis: (p=0.031; R=0.2559)	Bray–Curtis: (p=0.044; R=0.2362)
Median nerve SNAP amplitude	NS	NS	NS	UniFrac (unweighted): (p=0.023; R=-0.2017)
Peroneal nerve MCV	NS	Euclidean: (p=0.011; R=0.3379)	NS	NS
Peroneal nerve DL	Euclidean: (p=0.015; R=0.3331)	Bray–Curtis: (p=0.018; R=0.3018)	Jaccard: (p=0.036; R=0.2458)	Jaccard: (p=0.029; R=0.2703)
Ulnar nerve F-Lat	Euclidean: (p=0.015; R=0.3073); Bray–Curtis: (p=0.008; R=0.3130)	Euclidean: (p=0.004; R=0.3486); Bray–Curtis: (p=0.011; R=0.3158)	Euclidean: (p=0.001; R=0.3974); Bray–Curtis: (p=0.005; R=0.3515)	Euclidean (p=0.017; R=0.3163); Bray–Curtis: (p=0.008; R=0.3184); UniFrac (weighted): (p=0.016; R=0.2871)
Peroneal nerve F-Lat	NS	NS	Euclidean: (p=0.047; R=0.4121); Bray–Curtis: (p=0.034; R=0.4296)	Euclidean: (p=0.045; R=0.4095)
Faecal valeric acid	NS	NS	Euclidean: (p=0.031; R=0.3119)	Euclidean: (p=0.049; R=0.2746)
Serum acetic acid	NS	NS	Jaccard: (p=0.047; R=-0.2282)	Jaccard: (p=0.037; R=-0.2226); UniFrac (unweighted): (p=0.044; R=-0.1632)
Serum propionic acid	NS	NS	NS	Euclidean: (p=0.046; R=-0.2387); Bray–Curtis: (p=0.038; R=-0.2180)
CSF propionic acid	Euclidean: (p=0.048; R=-0.2640)	NS	NS	UniFrac (unweighted): (p=0.025; R=-0.2205)
Abbreviations. CIDP: group of CIDP patients, CG: control group, DM+/DM-: groups with/without diabetes, Cl. CIDP: classic type of CIDP, SNAP: sensory nerve action potential, CMAP: compound motor action potential, F-Lat: F-wave latency, SCV: sensory nerve conduction velocity, MCV: motor nerve conduction velocity, DL: distal latency, CSF: cerebrospinal fluid, Euclidean: Euclidean distance, Bray-Curt…

## Sheet: Supplement Table 4 
Significantly enriched (↑) or depleted (↓) gut bacterial taxa between CIDP and control group and analysed subgroups.
Comparison/Taxa	Phylum	Class	Order	Family	Genus	Species	Direction	P/q value
CIDP vs CG	Bacillota_A_368345	Clostridia_258483	TANB77				↑	1.99x10-9/ 8.95x10-8
CIDP vs CG	Bacillota_A_368345	Clostridia_258483	TANB77	CAG-508			↑	1.97x10-9/ 1.57x10-7
CIDP vs CG	Bacillota_A_368345	Clostridia_258483	Lachnospirales	Lachnospiraceae	Hominisplanchenecus_A		↑	2.73x10-5/ 0.0060
CIDP vs CG	Bacillota_A_368345	Clostridia_258483	Lachnospirales	Lachnospiraceae	Eubacterium_F		↓	1.57x10-6/ 0.0004
CIDP vs CG	Bacilli_A	Bacilli_A	Erysipelotrichales	Coprobacillaceae	Thomasclavelia		↓	0.0002/ 0.0458
CIDP vs CG	Bacillota_A_368345	Clostridia_258483	Oscillospirales	Oscillospiraceae_88309	Lawsonibacter	Lawsonibacter sp000177015	↓	4.81x10-6/ 0.0014
CIDP vs CG	Bacillota_A_368345	Clostridia_258483	Lachnospirales	Lachnospiraceae	Hominisplanchenecus_A	Hominisplanchenecus_A faecis	↑	2.54x10-5/ 0.0071
CIDP DM+ vs CG DM-	Bacillota_A_368345	Clostridia_258483	TANB77				↑	0.0010/ 0.0396
CIDP DM- vs CG DM-	Bacillota_A_368345	Clostridia_258483	Oscillospirales	CAG-272			↑	8.62x10-5/ 0.0056
CIDP DM+ vs CG DM-	Bacillota_A_368345	Clostridia_258483	Oscillospirales	Oscillospiraceae_88309	Lawsonibacter		↓	0.0002/ 0.0425
CIDP DM- vs CG DM-	Bacteroidota	Bacteroidia	Bacteroidales	Rikenellaceae	Alistipes_A_871400	Alistipes_A_871400 shahii	↑	0.0001/ 0.0302
INCAT 0-4 vs CG	Bacillota_A_368345	Clostridia_258483	TANB77	CAG-508			↑	4.00x10-6/ 0.0001
INCAT 0-4 vs CG	Bacillota_A_368345	Clostridia_258483	TANB77				↑	4.75x10-6/ 0.0003
Cl. CIDP vs CG	Bacillota_A_368345	Clostridia_258483	TANB77	CAG-508			↑	2.69x10-6/ 0.0001
Cl. CIDP vs CG	Bacillota_A_368345	Clostridia_258483	TANB77				↑	2.99x10-6/ 0.0002
CIDP GGG vs CIDP nonGGG	Verrucomicrobiota	Verrucomicrobiae	Verrucomicrobiales				↑	6.76x10-7/ 2.50x10-5
CIDP GGG vs CIDP nonGGG	Verrucomicrobiota	Verrucomicrobiae	Verrucomicrobiales	Akkermansiaceae			↑	9.84x10-7/ 6.30x10-5
CIDP GGG vs CIDP nonGGG	Verrucomicrobiota	Verrucomicrobiae	Verrucomicrobiales	Akkermansiaceae	Akkermansia		↑	9.87x10-7/ 0.0002
CIDP GGG vs CIDP nonGGG	Bacteroidota	Bacteroidia	Bacteroidales	Bacteroidaceae	Bacteroides_H_857956	Bacteroides_H_857956 cellulosilyticus	↑	3.84x10-5/ 0.0089
CIDP GGG vs CIDP nonGGG	Verrucomicrobiota	Verrucomicrobiae	Verrucomicrobiales	Akkermansiaceae	Akkermansia	Akkermansia muciniphila_D_776786	↑	1.41x10-6/ 0.0003
CIDP GGG vs CG GGG	Bacillota_A_368345	Clostridia_258483	Oscillospirales	Ruminococcaceae	Angelakisella	Angelakisella massiliensis	↑	0.0002/ 0.0425
Abbreviations. CIDP: group of CIDP patients, CG: control group, Cl. CIDP: classic type of CIDP, GGG: carriers of the GGG (rs187238, rs1946518, rs1946519) haplotype, nonGGG: carriers of the other haplotypes than GGG, NS: not significant.

## Sheet: Supplement Table 5
Statistically significant correlations in Spearman rank correlation test between assessed electrophysiological/laboratory parameters and alpha diversity metrics of CSF microbiota.
Comparison/Taxa	Order	Family	Genus	Species
CIDP vs CG	NS	NS	NS	Simpson: (p,q=0.0475)
Median nerve SNAP amplitude	Shannon: (p=0.0065; R=0.8571); Simpson: (p=0.0009; R=0.9286)	Shannon: (p=0.0065; R=0.8571); Simpson: (p=0.0020; R=0.9048)	Shannon: (p=0.0465; R=0.7143); Simpson: (p=0.0009; R=0.9286)	Shannon: (p=0.0465; R=0.7143); Simpson: (p=0.0009; R=0.9286)
Ulnar nerve SNAP amplitude	ASVs: (p=0.0170; R=0.6977)	ASVs: (p=0.0130; R=0.7170); Simpson: (p=0.0251; R=0.6667)	Shannon: (p=0.0200; R=0.6849)	Shannon: (p=0.0200; R=0.6849)
Peroneal nerve CMAP amplitude	Shannon: (p=0.0200; R=0.6849); Simpson: (p=0.0059; R=0.7671)	Shannon: (p=0.0130; R=0.7169); Simpson: (p=0.0035; R=0.7945)	NS	NS
Ulnar nerve SCV	NS	NS	Shannon: (p=0.0182; R=0.6925); Simpson: (p=0.0076; R=0.7517)	Shannon: (p=0.0182; R=0.6925); Simpson: (p=0.0076; R=0.7517); Faith: (p=0.0216; R=0.6788)
Median nerve MCV	NS	NS	NS	Faith: (p=0.0190; R=0.7195)
Median nerve SCV	Simpson: (p=0.0280; R=0.7619)	Simpson: (p=0.0366; R=0.7381)	Simpson: (p=0.0465; R=0.7143)	Simpson: (p=0.0465; R=0.7143)
Tibial nerve DL	Simpson: (p=0.0289; R=-0.6848)	NS	NS	NS
Ulnar nerve F-Lat	NS	NS	NS	Faith: (p=0.0180; R=-0.7234)
Serum acetic acid	Shannon: (p=0.0037; R=-0.7909); Simpson: (p=0.0098; R=-0.7364)	Shannon: (p=0.0053; R=-0.7727); Simpson: (p=0.0085; R=-0.7455)	NS	NS
Serum butyric acid	Shannon: (p=0.0426; R=-0.6182); Simpson: (p=0.0426; R=-0.6182)	Simpson: (p=0.0388; R=-0.6273)	NS	NS
CSF protein level	NS	NS	Shannon: (p=0.0353; R=0.6364); Simpson: (p=0.0053; R=0.7727)	Shannon: (p=0.0353; R=0.6364); Simpson: (p=0.0053; R=0.7727)
Abbreviations. CIDP: group of CIDP patients, CG: control group, SNAP: sensory nerve action potential, CMAP: compound motor action potential, F-Lat: F-wave latency, SCV: sensory nerve conduction velocity, MCV: motor nerve conduction velocity, DL: distal latency, CSF: cerebrospinal fluid, ASVs: observed amplicon sequence variants, Shannon: Shannon’s diveristy index, Simpson: Simpson’s diversity ind…

## Sheet: Supplement Table 6 
Statistically significant correlations in Mantel test between assessed electrophysiological/laboratory parameters and beta diversity metrics of CSF microbiota.
Comparison/Taxa	Order	Family	Genus	Species
Median nerve CMAP amplitude	NS	Euclidean: (p=0.043; R=0.4873)	Euclidean: (p=0.048; R=0.5168)	Euclidean: (p=0.036; R=0.5238)
Ulnar nerve CMAP amplitude	Euclidean: (p=0.002; R=0.5995); Bray–Curtis: (p=0.04; R=0.3554)	Euclidean: (p=0.001; R=0.6095); Bray–Curtis: (p=0.037; R=0.3619)	Euclidean: (p=0.016; R=0.5349)	Euclidean: (p=0.014; R=0.5423); Jaccard: (p=0.023; R=0.4104)
Tibial nerve CMAP amplitude	NS	NS	NS	Bray–Curtis: (p=0.049; R=0.3772); UniFrac (unweighted): (p=0.028; R=0.4280)
Median nerve SCV	NS	Euclidean: (p=0.039; R=0.4232)	NS	UniFrac (weighted): (p=0.043; R=0.3890)
Tibial nerve MCV	Jaccard: (p=0.018; R=0.3027)	NS	NS	NS
Median nerve DL	NS	Jaccard: (p=0.043; R=-0.2971)	NS	NS
Tibial nerve DL	NS	Jaccard: (p=0.029; R=0.3366)	NS	NS
Median nerve F-Lat	Euclidean: (p=0.031; R=-0.2652); Bray–Curtis: (p=0.033; R=-0.2863)	Euclidean: (p=0.028; R=-0.2703)	NS	Euclidean: (p=0.022; R=-0.2566)
Ulnar nerve F-Lat	NS	Euclidean: (p=0.042; R=0.4334);	Euclidean: (p=0.023; R=0.4875)	Euclidean: (p=0.018; R=0.5196)
Faecal butyric acid	NS	Euclidean: (p=0.039; R=0.3782)	NS	NS
Faecal acetic acid	NS	NS	NS	UniFrac (weighted): (p=0.004; R=0.6273)
Faecal propionic acid	NS	NS	NS	UniFrac (weighted): (p=0.016; R=0.4707)
CSF butyric acid	NS	Jaccard: (p=0.035, R=0.2789)	NS	NS
CSF protein level	Euclidean: (p=0.037; R=-0.3318)	Euclidean: (p=0.049; R=-0.3266)	Euclidean: (p=0.043; R=-0.3341); Jaccard: (p=0.023; R=-0.3282)	Jaccard: (p=0.027, R=-0.3160)
Abbreviations. CMAP: compound motor action potential, F-Lat: F-wave latency, SCV: sensory nerve conduction velocity, MCV: motor nerve conduction velocity, DL: distal latency, CSF: cerebrospinal fluid, Euclidean: Euclidean distance, Bray-Curtis: Bray-Curtis statistic, Jaccard: Jaccard similarity index, UniFrac: unweighted or weighted UniFrac, NS: no significant.

## Sheet: Supplement Table 7 
Statistically significant correlations in Spearman rank correlation test between assessed electrophysiological/laboratory parameters and alpha diversity metrics of faecal mycobiota.
Comparison/Taxa	Order	Family	Genus	Species
Peroneal nerve MCV	ASVs (p=0.0053, R=0.7224); Shannon (p=0.0107, R=0.6788); Simpson: (p=0.0349, R=0.5870)	ASVs: (p=0.0079; R=0.6985); Shannon: (p=0.0160; R=0.6510); Simpson: (p=0.0418; R=0.5703)	ASVs: (p=0.0079; R=0.6985); Shannon: (p=0.0160; R=0.6510); Simpson: (p=0.0418; R=0.5703)	ASVs: (p=0.0079; R=0.6985); Shannon: (p=0.0160; R=0.6510); Simpson: (p=0.0418; R=0.5703); Faith: (p=0.0014; R=0.7873)
Ulnar nerve DL	Simpson: (p=0.0304, R=-0.5586)	Simpson: (p=0.0273; R=-0.5676)	Simpson: (p=0.0273; R=-0.5676)	Simpson: (p=0.0273; R=-0.5676)
Median nerve F-Lat	NS	NS	NS	Faith: (p=0.0134; R=-0.6877)
Tibial nerve F-Lat	Shannon: (p=0.0280, R=-0.7619); Simpson: (p=0.0149, R=-0.8095)	Shannon: (p=0.0280; R=-0.7619); Simpson: (p=0.0149; R=-0.8095)	Shannon: (p=0.0280; R=-0.7619); Simpson: (p=0.0149; R=-0.8095)	Shannon: (p=0.0280; R=-0.7619); Simpson: (p=0.0149; R=-0.8095)
Serum acetic acid	ASVs: (p=0.0223, R=-0.5839)	ASVs: (p=0.0187; R=-0.5974)	ASVs: (p=0.0187; R=-0.5974)	ASVs: (p=0.0187; R=-0.5974); Faith: (p=0.0127; R=-0.6250)
CSF propionic acid	ASVs: (p= 0.0315, R= -0.5749)	ASVs: (p= 0.0289, R= -0.5824)	ASVs: (p=0.0289, R= -0.5824)	ASVs: (p= 0.0289, R= -0.5824); Faith: (p= 0.0024, R= -0.7407)
CSF acetic acid	NS	NS	NS	Faith: (p=0.0470, R= -0.5385)
CSF butyric acid	NS	NS	NS	Faith: (p=0.0116, R= -0.6513)
CSF protein level	Simpson: (p=0.0428, R= 0.5286)	Simpson: (p=0.0445; R=0.5250)	Simpson: (p=0.0445; R=0.5250)	Simpson: (p=0.0445; R=0.5250)
Abbreviations. F-Lat: F-wave latency, MCV: motor nerve conduction velocity, DL: distal latency, CSF: cerebrospinal fluid, ASVs: observed amplicon sequence variants, Shannon: Shannon’s diveristy index, Simpson: Simpson’s diversity index, Faith: Faith’s phylogenetic diversity, NS: no significant.

## Sheet: Supplement Table 8 
Statistically significant correlations in the Mantel test between the assessed electrophysiological/laboratory parameters and beta diversity metrics of faecal mycobiota.
Comparison/Taxa	Order	Family	Genus	Species
Ulnar nerve CMAP amplitude	NS	NS	NS	UniFrac (unweighted): (p=0.019; R=-0.3101)
Median nerve SCV	Euclidean (p=0.003, R=0.4665); Bray-Curtis: (p=0.004; R=0.4888)	Euclidean (p=0.002; R=0.4710); Bray-Curtis: (p=0.002; R=0.4866)	Euclidean (p=0.004; R=0.4710); Bray-Curtis: (p=0.002; R=0.4866)	Euclidean (p=0.004; R=0.4710); Bray-Curtis: (p=0.004; R=0.4866)
Peroneal nerve DL	NS	NS	Jaccard: (p=0.048; R=-0.2921)	NS
Tibial nerve DL	Jaccard: (p=0.023; R=0.2543)	Jaccard: (p=0.021; R=0.2566)	Jaccard: (p=0.024; R=0.2566)	Jaccard: (p=0.016; R=0.2566)
Tibial nerve F-Lat	NS	NS	NS	UniFrac (unweighted): (p=0.003; R=0.5030)
Serum propionic acid	Euclidean (p=0.028; R=0.2923); Jaccard: (p=0.029; R=0.3333)	Euclidean (p=0.018; R=0.3000); Jaccard: (p=0.032; R=0.3293)	Euclidean (p=0.026; R=0.3000); Jaccard: (p=0.021; R=0.3293)	Euclidean: (p=0.033; R=0.3000); Jaccard: (p=0.003; R=0.3293); UniFrac (unweighted): (p=0.013; R=0.3664)
Serum acetic acid	NS	NS	NS	UniFrac (unweighted): (p=0.005; R=0.2727)
Abbreviations. CMAP: compound motor action potential, F-Lat: F-wave latency, SCV: sensory nerve conduction velocity, DL: distal latency, Euclidean: Euclidean distance, Bray-Curtis: Bray-Curtis statistic, Jaccard: Jaccard similarity index, UniFrac: unweighted or weighted UniFrac, NS: no significant.
